# Supplementary material for: Matrix mechanics regulates epithelial defence against cancer by tuning dynamic localization of filamin
Source: Nat Commun. 2022 Jan 11;13:218. doi: 10.1038/s41467-021-27896-z (PMC8752856; doi:10.1038/s41467-021-27896-z)
Supplement: Supplementary file 10 — Source Data [file 41467_2021_27896_MOESM10_ESM.xlsx]

## Sheet: Figure 1c
Figure 1c		Extrusion count (No.of extruding HRasV12-expressing colonies out of total HRasV12-expressing colonies)
Extrusion statistics at 6hpi	Substrate stiffness (kPa)	1.2	4	11	23	35	90
		0.56	0.75	0.93	0.17	0.36	0.43
		0.63	0.5	0.83	0.17	0.28	0.64
		0.83	1	0.85	0.36	0.27	0.57
		0.57	0.86	0.83	0.25	0.38	0.56
		0.67	0.75	0.8	0.33	0.36	0.33
		0.71	1	0.8	0.43	0.22	0.22
		0.67	1	0.79	0.75	0.3	0.7
		0.82	1	0.57	0.36	0.5	0.33
		0.67	0.67	0.94	0.33	0.36	0.17
		0.86	1	0.87	0.3	0.56	0.44
		0.75	0.8	0.6	0.67	0.3	0.33
		0.82	0.71	0.73	0.3	0.36	0.2
		0.67	0.83	0.75	0.13	0.3	0.15
		0.73	1	0.83	0.28	0.31	0.38
		0.67	1	0.8	0.27	0.46	0.14
		0.7	1	0.75	0.71	0.45	0.11
		0.6	0.3	0.94	0.4	0.54	0.17
		0.4	1	0.88	0.5	0.36	0.2
		0.44	0.44	0.64	0.38	0.33	0.28
		0.56	0.5	0.8	0.27	0.14	0.3
			0.29	0.71	0.38	0.45	0.44
			0.8	1	0.36	0.25	0.36
			0.82	0.91	0.3	0.21	0.31
			0.42	0.86	0.33	0.3	0.23
			0.5	0.86	0.33	0.33	0.36
			1	0.94	0.3	0.38	0.27
			0.64	1	0.5	0.63	0.5
				0.7	0.43	0.3	0.08
				0.75	0.56	0.33	0.3
				0.83	0.42	0.36	0.18
				0.67	0.2	0.43	0.22
				0.83	0.43	0.44
				0.73	0.28
				0.83	0.25
				0.79	0.42
				0.75
				0.71
				0.7
				0.63
				0.83
				0.78
				0.43
				0.63
				0.71
				0.6
				0.75
				0.8
				0.6
				1
				0.75

## Sheet: Figure 2b
Figure 2b		4 kPa			90kPa
Quantified subcellular localization		Perinuclear	Interfacial		Perinuclear	Interfacial
		0.483664	0.516336		0.543331	0.456669
		0.479338	0.520662		0.531958	0.468042
		0.45954	0.54046		0.545435	0.454565
		0.48096	0.51904		0.50802	0.49198
		0.465486	0.534514		0.508826	0.491174
		0.52272	0.47728		0.484097	0.515903
		0.504011	0.495989		0.485688	0.514312
		0.487071	0.512929		0.498123	0.501877
		0.500833	0.499167		0.5151	0.4849
		0.495057	0.504943		0.577813	0.422187
		0.508981	0.491019		0.526469	0.473531
		0.485747	0.514253		0.526985	0.473015
		0.454447	0.545553		0.499667	0.500333
		0.475155	0.524845		0.512199	0.487801
		0.483804	0.516196		0.489351	0.510649
		0.484573	0.515427		0.479882	0.520118
		0.474754	0.525246		0.513137	0.486863
		0.492239	0.507761		0.5038	0.4962
		0.506738	0.493262		0.514397	0.485603
		0.507936	0.492064		0.51366	0.48634
		0.508595	0.491405		0.524896	0.475104
		0.476247	0.523753		0.498985	0.501015
		0.496682	0.503318		0.496053	0.503947
		0.504723	0.495277		0.531252	0.468748
		0.498192	0.501808		0.531016	0.468984
		0.506771	0.493229		0.488992	0.511008
		0.490333	0.509667		0.519646	0.480354
		0.514713	0.485287		0.547404	0.452596
		0.522899	0.477101		0.532192	0.467808
		0.49903	0.50097		0.527703	0.472297
		0.502428	0.497572		0.473783	0.526217
		0.490734	0.509266		0.516955	0.483045
		0.473618	0.526382		0.503913	0.496087
		0.537763	0.462237		0.519871	0.480129
		0.491161	0.508839		0.571599	0.428401
		0.523146	0.476854		0.541769	0.458231
		0.499065	0.500935		0.563582	0.436418
		0.520364	0.479636		0.566548	0.433452
		0.462478	0.537522		0.520813	0.479187
		0.490623	0.509377		0.537302	0.462698
		0.486065	0.513935		0.513837	0.486163
		0.445978	0.554022		0.555422	0.444578
		0.502776	0.497224		0.552906	0.447094
		0.433467	0.566533		0.517771	0.482229
		0.452952	0.547048		0.51037	0.48963
		0.470424	0.529576		0.535861	0.464139
					0.553693	0.446307
					0.51815	0.48185
					0.47315	0.52685
					0.500295	0.499705
					0.467593	0.532407
					0.525555	0.474445
					0.5585	0.4415
					0.506501	0.493499
					0.503223	0.496777
					0.55338	0.44662

## Sheet: Figure 2c
Figure 2c
Normalized gray values of filamin fluorescence intensity after expansion microscopy		4 kPa					90 kPa
		Distance(microns)	Gray value (normalized)				Distance(microns)	Gray value (normalized)
		0	3.8509				0	1.03096
		0.00833	3.88459				0.00833	1
		0.01665	4.07627				0.01667	1.05221
		0.02498	4.32058				0.025	1.01659
		0.0333	4.62147				0.03333	1.0023
		0.04163	5.04009				0.04167	1.03691
		0.04996	5.48003				0.05	1.05505
		0.05828	5.7294				0.05833	1.03716
		0.06661	5.91205				0.06667	1.06119
		0.07494	6.09378				0.075	1.06098
		0.08326	6.33998				0.08333	1.02698
		0.09159	6.57511				0.09167	1.02873
		0.09991	6.72529				0.1	1.05788
		0.10824	6.90713				0.10833	1.07646
		0.11657	7.10158				0.11667	1.0688
		0.12489	7.29894				0.125	1.0759
		0.13322	7.5435				0.13333	1.08345
		0.14154	7.79731				0.14167	1.14415
		0.14987	7.96679				0.15	1.09136
		0.1582	8.011				0.15833	1.08451
		0.16652	7.98045				0.16667	1.12555
		0.17485	7.99335				0.175	1.20447
		0.18318	8.10201				0.18333	1.24329
		0.1915	8.26481				0.19167	1.156
		0.19983	8.42092				0.2	1.26327
		0.20815	8.4879				0.20833	1.27055
		0.21648	8.58283				0.21667	1.27893
		0.22481	8.79336				0.225	1.25261
		0.23313	9.34662				0.23333	1.27166
		0.24146	10.1524				0.24167	1.27819
		0.24979	11.1111				0.25	1.22746
		0.25811	12.2815				0.25833	1.25158
		0.26644	13.5794				0.26667	1.29186
		0.27476	14.8486				0.275	1.23314
		0.28309	15.915				0.28333	1.2374
		0.29142	16.796				0.29167	1.26768
		0.29974	17.5059				0.3	1.23424
		0.30807	18.1257				0.30833	1.20078
		0.31639	18.5515				0.31667	1.25711
		0.32472	18.8837				0.325	1.23633
		0.33305	19.1651				0.33333	1.23007
		0.34137	19.422				0.34167	1.21171
		0.3497	19.5721				0.35	1.22541
		0.35803	19.573				0.35833	1.16217
		0.36635	19.4923				0.36667	1.24773
		0.37468	19.2806				0.375	1.17798
		0.383	18.9728				0.38333	1.15332
		0.39133	18.619				0.39167	1.14561
		0.39966	18.207				0.4	1.12153
		0.40798	17.9155				0.40833	1.11999
		0.41631	17.9166				0.41667	1.10266
		0.42463	17.9953				0.425	1.13566
		0.43296	18.1416				0.43333	1.16562
		0.44129	18.2637				0.44167	1.07223
		0.44961	18.4082				0.45	1.0496
		0.45794	18.6099				0.45833	1.03862
		0.46627	18.8341				0.46667	1.03423
		0.47459	19.0779				0.475	1.0622
		0.48292	19.2869				0.48333	1.03898
		0.49124	19.2447				0.49167	1.0353
		0.49957	19.0383				0.5	1.09052
		0.5079	18.6557				0.50833	1.09585
		0.51622	18.0936				0.51667	1.08541
		0.52455	17.4752				0.525	1.14228
		0.53288	16.957				0.53333	1.13877
		0.5412	16.4757				0.54167	1.21819
		0.54953	16.0498				0.55	1.21008
		0.55785	15.6142				0.55833	1.26956
		0.56618	15.2773				0.56667	1.24731
		0.57451	15.1909				0.575	1.24505
		0.58283	15.233				0.58333	1.2901
		0.59116	15.177				0.59167	1.26793
		0.59948	15.1052				0.6	1.26211
		0.60781	14.7093				0.60833	1.34277
		0.61614	14.219				0.61667	1.3443
		0.62446	13.6299				0.625	1.40211
		0.63279	12.9295				0.63333	1.36783
		0.64112	12.3347				0.64167	1.38844
		0.64944	11.9975				0.65	1.40721
		0.65777	11.7542				0.65833	1.43043
		0.66609	11.786				0.66667	1.37285
		0.67442	11.7778				0.675	1.38106
		0.68275	11.6993				0.68333	1.41813
		0.69107	11.3306				0.69167	1.41204
		0.6994	10.8213				0.7	1.42506
		0.70772	10.395				0.70833	1.44978
		0.71605	10.0889				0.71667	1.46772
		0.72438	9.86551				0.725	1.44621
		0.7327	9.6205				0.73333	1.44091
		0.74103	9.41364				0.74167	1.4227
		0.74936	9.31469				0.75	1.44769
		0.75768	9.26076				0.75833	1.48324
		0.76601	9.15611				0.76667	1.439
		0.77433	8.97267				0.775	1.44438
		0.78266	8.72971				0.78333	1.48832
		0.79099	8.51129				0.79167	1.45814
		0.79931	8.36581				0.8	1.45753
		0.80764	8.32052				0.80833	1.4442
		0.81596	8.41877				0.81667	1.51836
		0.82429	8.58647				0.825	1.56287
		0.83262	8.61399				0.83333	1.54504
		0.84094	8.64768				0.84167	1.53059
		0.84927	8.74053				0.85	1.50769
		0.8576	8.83616				0.85833	1.44749
		0.86592	8.91332				0.86667	1.51569
		0.87425	9.01391				0.875	1.54981
		0.88257	9.17273				0.88333	1.52777
		0.8909	9.2988				0.89167	1.59498
		0.89923	9.34018				0.9	1.60166
		0.90755	9.35539				0.90833	1.56799
		0.91588	9.4096				0.91667	1.5314
		0.92421	9.43283				0.925	1.47115
		0.93253	9.41472				0.93333	1.49879
		0.94086	9.26611				0.94167	1.49439
		0.94918	8.96892				0.95	1.50629
		0.95751	8.56727				0.95833	1.54095
		0.96584	8.13883				0.96667	1.47035
		0.97416	7.78578				0.975	1.54152
		0.98249	7.61909				0.98333	1.54654
		0.99081	7.58029				0.99167	1.5144
		0.99914	7.59577				1	1.48526
		1.00747	7.59865				1.00833	1.52253
		1.01579	7.58849				1.01667	1.54414
		1.02412	7.63897				1.025	1.56998
		1.03245	7.63704				1.03333	1.51405
		1.04077	7.62109				1.04167	1.45956
		1.0491	7.52675				1.05	1.46512
		1.05742	7.27616				1.05833	1.49224
		1.06575	6.79577				1.06667	1.52746
		1.07408	6.3438				1.075	1.47052
		1.0824	5.98571				1.08333	1.509
		1.09073	5.67999				1.09167	1.51509
		1.09905	5.48677				1.1	1.5107
		1.10738	5.44905				1.10833	1.52687
		1.11571	5.5075				1.11667	1.52889
		1.12403	5.61665				1.125	1.57211
		1.13236	5.73343				1.13333	1.55989
		1.14069	5.80389				1.14167	1.63867
		1.14901	5.96374				1.15	1.60012
		1.15734	6.21007				1.15833	1.58274
		1.16566	6.46833				1.16667	1.63083
		1.17399	6.67727				1.175	1.62136
		1.18232	6.82683				1.18333	1.66017
		1.19064	6.89646				1.19167	1.59134
		1.19897	6.78525				1.2	1.57152
		1.20729	6.65921				1.20833	1.63614
		1.21562	6.56665				1.21667	1.62171
		1.22395	6.52267				1.225	1.7266
		1.23227	6.502				1.23333	1.65167
		1.2406	6.4625				1.24167	1.72419
		1.24893	6.46353				1.25	1.7311
		1.25725	6.37953				1.25833	1.73398
		1.26558	6.38346				1.26667	1.72506
		1.2739	6.335				1.275	1.80364
		1.28223	6.20883				1.28333	1.82287
		1.29056	5.88173				1.29167	1.72686
		1.29888	5.38747				1.3	1.73438
		1.30721	4.85319				1.30833	1.76577
		1.31554	4.57551				1.31667	1.71471
		1.32386	4.48299				1.325	1.71931
		1.33219	4.52136				1.33333	1.70985
		1.34051	4.59371				1.34167	1.68387
		1.34884	4.69375				1.35	1.71408
		1.35717	4.72118				1.35833	1.68463
		1.36549	4.813				1.36667	1.64839
		1.37382	5.02753				1.375	1.61344
		1.38214	5.27063				1.38333	1.59544
		1.39047	5.27463				1.39167	1.57674
		1.3988	5.14733				1.4	1.55069
		1.40712	4.94143				1.40833	1.60234
		1.41545	4.73739				1.41667	1.57746
		1.42378	4.47717				1.425	1.62631
		1.4321	4.23542				1.43333	1.58395
		1.44043	4.1093				1.44167	1.62076
		1.44875	4.10461				1.45	1.5844
		1.45708	4.22467				1.45833	1.5512
		1.46541	4.39465				1.46667	1.60664
		1.47373	4.60373				1.475	1.59226
		1.48206	4.82907				1.48333	1.54908
		1.49038	5.00992				1.49167	1.54248
		1.49871	5.13302				1.5	1.56344
		1.50704	5.2321				1.50833	1.59508
		1.51536	5.27522				1.51667	1.67538
		1.52369	5.26479				1.525	1.7004
		1.53202	5.25438				1.53333	1.69716
		1.54034	5.25227				1.54167	1.69878
		1.54867	5.16838				1.55	1.68786
		1.55699	5.04125				1.55833	1.77924
		1.56532	4.96516				1.56667	1.69099
		1.57365	4.92467				1.575	1.81144
		1.58197	4.87169				1.58333	1.74986
		1.5903	4.83445				1.59167	1.81273
		1.59862	4.82976				1.6	1.83291
		1.60695	4.86295				1.60833	1.7904
		1.61528	4.69107				1.61667	1.81702
		1.6236	4.5981				1.625	1.81961
		1.63193	4.54409				1.63333	1.78778
		1.64026	4.44416				1.64167	1.88751
		1.64858	4.26703				1.65	1.77982
		1.65691	4.06439				1.65833	1.67198
		1.66523	3.85552				1.66667	1.67464
		1.67356	3.67512				1.675	1.69401
		1.68189	3.59588				1.68333	1.66058
		1.69021	3.61404				1.69167	1.5846
		1.69854	3.6456				1.7	1.59246
		1.70687	3.65918				1.70833	1.59032
		1.71519	3.73574				1.71667	1.45121
		1.72352	3.80663				1.725	1.89884
		1.73184	3.81076				1.73333	1.4747
		1.74017	3.74675				1.74167	1.52807
		1.7485	3.69704				1.75	1.53698
		1.75682	3.60036				1.75833	1.48927
		1.76515	3.50647				1.76667	1.47941
		1.77347	3.53295				1.775	1.43364
		1.7818	3.61088				1.78333	1.4866
		1.79013	3.85301				1.79167	1.45089
		1.79845	4.07411				1.8	1.45234
		1.80678	4.20415				1.80833	1.4239
		1.81511	4.22181				1.81667	1.40003
		1.82343	4.13407				1.825	1.44458
		1.83176	3.89705				1.83333	1.46911
		1.84008	3.64965				1.84167	1.54299
		1.84841	3.41438				1.85	1.51019
		1.85674	3.2302				1.85833	1.4771
		1.86506	3.20496				1.86667	1.5396
		1.87339	3.28073				1.875	1.60666
		1.88171	3.2923				1.88333	1.61855
		1.89004	3.22921				1.89167	1.53459
		1.89837	3.19436				1.9	1.53609
		1.90669	3.15722				1.90833	1.58337
		1.91502	3.13856				1.91667	1.59099
		1.92335	3.20112				1.925	1.54378
		1.93167	3.35066				1.93333	1.69435
		1.94	3.52224				1.94167	1.75453
		1.94832	3.62436				1.95	1.61707
		1.95665	3.69044				1.95833	1.68059
		1.96498	3.68517				1.96667	1.65173
		1.9733	3.5707				1.975	1.67161
		1.98163	3.47279				1.98333	1.69601
		1.98996	3.4079				1.99167	1.7214
		1.99828	3.41335				2	1.76717
		2.00661	3.43756				2.00833	1.78698
		2.01493	3.52064				2.01667	1.85839
		2.02326	3.53307				2.025	1.85294
		2.03159	3.62718				2.03333	1.83695
		2.03991	3.67526				2.04167	1.76923
		2.04824	3.66145				2.05	1.85855
		2.05656	3.61562				2.05833	1.90618
		2.06489	3.56519				2.06667	1.90152
		2.07322	3.38511				2.075	1.8736
		2.08154	3.2442				2.08333	1.88681
		2.08987	3.12472				2.09167	1.88656
		2.0982	3.11934				2.1	1.9
		2.10652	3.25718				2.10833	1.83354
		2.11485	3.47297				2.11667	1.73788
		2.12317	3.73869				2.125	1.73772
		2.1315	4.06598				2.13333	1.70707
		2.13983	4.23798				2.14167	1.7364
		2.14815	4.26552				2.15	1.58899
		2.15648	4.24133				2.15833	1.57387
		2.1648	4.23471				2.16667	1.52957
		2.17313	4.23003				2.175	1.5255
		2.18146	4.21165				2.18333	1.47374
		2.18978	4.15113				2.19167	1.51619
		2.19811	4.13807				2.2	1.49771
		2.20644	4.15957				2.20833	1.50105
		2.21476	4.18176				2.21667	1.57065
		2.22309	4.19914				2.225	1.56421
		2.23141	4.2092				2.23333	1.54846
		2.23974	4.22353				2.24167	1.54955
		2.24807	4.23507				2.25	1.53326
		2.25639	4.22901				2.25833	1.58821
		2.26472	4.12259				2.26667	1.58683
		2.27304	3.99579				2.275	1.5444
		2.28137	3.82378				2.28333	1.58389
		2.2897	3.63966				2.29167	1.58007
		2.29802	3.51015				2.3	1.54369
		2.30635	3.46893				2.30833	1.55063
		2.31468	3.48169				2.31667	1.59544
		2.323	3.4776				2.325	1.61451
		2.33133	3.44315				2.33333	1.56997
		2.33965	3.36633				2.34167	1.64911
		2.34798	3.28225				2.35	1.64869
		2.35631	3.282				2.35833	1.63792
		2.36463	3.34211				2.36667	1.66214
		2.37296	3.41513				2.375	1.66642
		2.38129	3.27694				2.38333	1.66201
		2.38961	3.1237				2.39167	1.53319
		2.39794	2.99486				2.4	1.72304
		2.40626	2.87885				2.40833	1.73533
		2.41459	2.74724				2.41667	1.67904
		2.42292	2.59431				2.425	1.70535
		2.43124	2.43486				2.43333	1.64446
		2.43957	2.28294				2.44167	1.54091
		2.44789	2.186				2.45	1.52601
		2.45622	2.13558				2.45833	1.53724
		2.46455	2.0974				2.46667	1.52234
		2.47287	2.01626				2.475	1.50424
		2.4812	1.83974				2.48333	1.49571
		2.48953	1.65732				2.49167	1.50034
		2.49785	1.53973				2.5	1.51262
		2.50618	1.44071				2.50833	1.54442
		2.5145	1.41137				2.51667	1.49104
		2.52283	1.42779				2.525	1.47692
		2.53116	1.45677				2.53333	1.53283
		2.53948	1.46971				2.54167	1.5065
		2.54781	1.46116				2.55	1.51811
		2.55613	1.46807				2.55833	1.50302
		2.56446	1.47173				2.56667	1.53131
		2.57279	1.47545				2.575	1.4852
		2.58111	1.48758				2.58333	1.50353
		2.58944	1.49979				2.59167	1.49689
		2.59777	1.50504				2.6	1.52713
		2.60609	1.47826				2.60833	1.54056
		2.61442	1.42184				2.61667	1.58799
		2.62274	1.34274				2.625	1.64458
		2.63107	1.24421				2.63333	1.61703
		2.6394	1.17425				2.64167	1.59065
		2.64772	1.15086				2.65	1.59942
		2.65605	1.16826				2.65833	1.59774
		2.66438	1.20538				2.66667	1.61929
		2.6727	1.23115				2.675	1.61982
		2.68103	1.24289				2.68333	1.56774
		2.68935	1.24681				2.69167	1.57828
		2.69768	1.23948				2.7	1.60464
		2.70601	1.207				2.70833	1.62162
		2.71433	1.1721				2.71667	1.67465
		2.72266	1.12826				2.725	1.65518
		2.73098	1.07039				2.73333	1.62516
		2.73931	1.02014				2.74167	1.70752
		2.74764	1				2.75	1.75752
		2.75596	1.01484				2.75833	1.82198
		2.76429	1.05785				2.76667	1.95659
		2.77262	1.11976				2.775	1.83776
		2.78094	1.1902				2.78333	1.80702
		2.78927	1.25084				2.79167	2.02413
		2.79759	1.29914				2.8	2.16767
		2.80592	1.32193				2.80833	2.04109
		2.81425	1.31386				2.81667	2.06362
		2.82257	1.28586				2.825	2.06767
		2.8309	1.26288				2.83333	2.06578
		2.83922	1.26434				2.84167	2.13765
		2.84755	1.26459				2.85	2.26337
		2.85588	1.25817				2.85833	2.21233
		2.8642	1.24793				2.86667	2.17097
		2.87253	1.24271				2.875	2.2136
		2.88086	1.23322				2.88333	2.26967
		2.88918	1.21417				2.89167	2.27674
		2.89751	1.20481				2.9	2.34658
		2.90583	1.19503				2.90833	2.30038
		2.91416	1.21192				2.91667	2.38474
		2.92249	1.24001				2.925	2.28182
		2.93081	1.25062				2.93333	2.37933
		2.93914	1.24381				2.94167	2.18272
		2.94746	1.23551				2.95	2.23458
		2.95579	1.22345				2.95833	2.21033
		2.96412	1.2309				2.96667	2.11413
		2.97244	1.27599				2.975	2.14618
		2.98077	1.31389				2.98333	2.06865
		2.9891	1.35623				2.99167	1.96743
		2.99742	1.39381				3	1.97543
		3.00575	1.40595				3.00833	1.89417
		3.01407	1.38731				3.01667	1.79306
		3.0224	1.34993				3.025	1.7444

## Sheet: Figure 2d
Figure 2d
Extrusion count: HRasV12 colonies extruded from co-cultures of mock (MDCK-WT) or FLNA overexpression (MDCK-mApple-FLNA)		Substrate stiffness (kPa)	1.2																															4
	Extrusion count	MDCK-WT:MDCK-HRasV12	0.4	0.5	0.71	0.5	0.6	0.5	0.5	0.42	1	0.5	0.6	0.8	0.86	0.8	0.83	0.63	0.79	0.78	0.6	0.5	0.43	0.83	0.6	0.5	0.71	0.63	0.5					1	0.5	0.67	0.43	0.67	0.5	0.67	0.44	0.6	0.6	0.38	0.67	0.63	0.75	0.67	0.5
		MDCK-mApple-FLNA:MDCK-HRasV12	0.72	0.65	0.67	0.53	0.67	0.67	0.6	0.64	0.62	0.5	0.5	0.67	0.44	0.5	0.53	0.5	0.5	0.56	0.6	0.38	0.7	0.71	0.6	0.71	0.69	0.64	0.67	0.83	0.63	0.6		0.78	0.56	0.63	0.62	0.67	0.61	0.56	0.86	0.61	0.38	0.41	0.57	0.56	0.57	0.6	0.65
[truncated: 130 more columns]

## Sheet: Figure 3b
Figure 3b
Cdc42 Raichu	3b (Top): Line Scan for Cdc42-Raichu gray values
	Distance_(microns)	4 kPa										90 kPa
	0	72.791	992.425	35.6965	215	645.5	136.5	63	526.312	338	1320	27	20.8125	26	58.625	343.656	175.078	23.25	23
	0.0690534	207.512	522.412	334.061	21.3319	397.48	195.995	200.502	918.065	160.129	622.794	28.3296	25.7447	168.596	59.7232	114.153	488.111	232.077	24.5588
	0.138107	267.286	94.0268	1142.49	23.5245	121.613	67.1386	338.838	352.531	90.5254	158.444	29.3218	28.1659	145.051	238.315	179.498	237.877	29.7451	261.412
	0.20716	25.0069	338.609	35.5822	297.292	597.474	65.4059	542.754	584.029	254.566	434.331	183.909	25.1374	196.135	447.67	28.6413	347.15	20.4926	564.618
	0.276214	235.709	445.464	51.4294	433.525	102.532	27.8168	194.041	837.337	410.1	1478.42	420.346	26.6131	209.109	324.255	24.5735	215.78	238.431	352.441
	0.345267	482.455	356.505	29.5716	75.1828	324.186	895.203	750.575	1059.48	67.8071	365.363	169.98	18.3859	191.291	100.047	348.539	309.71	56.9579	88.4706
	0.41432	377.554	421.126	29.3567	577.839	273.346	231.827	491.316	313.533	95.9758	213.474	87.1799	307.251	137.849	150.63	63.3695	447.017	123	60.4706
	0.483374	502.936	238.582	243.142	210.98	50.1379	25	781.525	852.364	175.822	429.945	232.3	99.7587	54.2473	84.4258	138.697	413.652	26.3564	37.8235
	0.552427	269.66	429.031	30.3366	176.028	50.9033	373.733	535.365	1030.7	674.709	598.879	31.0277	59.4961	77.0208	192.783	248.017	494.144	33.4109	71.5294
	0.621481	279.386	645.448	66.9322	425.089	179.294	103.228	130.09	224.647	791.005	212.64	29.442	81.8903	110.452	64.1733	77.1457	423.896	159.201	425.059
	0.690534	683.812	287.247	318.8	817.139	56.2523	586.134	328.609	1237.65	229.701	49.5112	26.1638	25.0617	100.392	174.911	25.3215	307.318	294.995	531.441
	0.759587	1043.92	153.198	340.638	722.093	25.5067	610.817	157.792	826.719	636.339	482.45	178.106	96.2531	116.505	126.863	132.054	496.169	387.443	289.235
	0.828641	512.369	346.832	554.053	616.436	268.852	36.6485	1493.91	1187.11	131.484	430.755	356.003	205.932	49.0199	141.77	65.9963	539.512	352.965	108.853
	0.897694	382.063	508.132	659.087	338.385	663.683	486.96	741.467	990.614	27.312	164.686	35.3103	139.749	300.43	599.505	25.9959	189.435	641.505	145.118
	0.966748	817.077	294.974	316.746	176.97	308.678	464.153	222.724	1381.73	616.106	448.807	108.437	153.642	290.884	308.751	81.2245	421.381	294.017	156.059
	1.0358	453.173	77.6638	119.799	143.088	33.7846	179.886	272.573	1358.88	292.405	112.489	57.7318	126.612	206.48	82.8272	58.7979	45.9446	727.366	22.1029
	1.10485	75.9501	227.807	200.516	93.4542	239.52	323.188	259.304	965.178	265.991	279.481	142.712	28.0783	168.997	186.812	27.3401	157.56	440.223	332.765
	1.17391	298.25	421.864	261.354	150.167	35.5833	23.5396	224.952	922.889	491.75	403.833	182.833	26.5267	236.406	324.312	37.7305	133.925	157.597	458
	1.24296	270.935	757.833	289.845	422.48	481.305	484.317	465.569	1276.45	417.114	197.708	153.813	21.1617	167.14	107.414	67.0951	268.412	153.213	236.294
	1.31201	136.832	404.486	253.581	281.048	1012.4	33.5347	786.259	1445.74	1201.82	432.252	128.905	29.847	206.713	184.619	32.6629	91.4771	28.1881	272.618
	1.38107	483.934	274.062	603.174	123.398	805.868	443.119	93.8592	1108.03	955.4	629.554	553.294	220.724	176.676	247.594	27.7059	84.2352	1303.64	543.588
	1.45012	536.19	404.374	102.467	326.524	173.094	60.5347	841.893	1124.41	1169.94	117.682	72	222.644	304.813	319.215	27.5829	123.363	503.903	609.588
	1.51917	991.775	228.622	245.603	95.7716	199.54	1068.69	1396.46	1257.27	841.146	680.2	57.5675	25.6672	84.0554	434.846	96.5944	90.9285	703.097	252.882
	1.58823	1242.05	496.045	353.547	28.4905	484.175	463.545	831.514	1688.88	1256.3	1334.86	21.9697	24.9555	50.7836	381.271	181.211	118.956	262.797	191.779
	1.65728	919.054	540.578	169.323	48.4735	108.196	249.426	1107.77	1236.31	975.567	468.604	123.844	67.163	61.0277	925.765	138.298	301.8	739.673	320.882
	1.72634	1281.27	741.018	110.275	71.5035	512.123	479.267	852.623	931.758	645.396	1213.76	22.4337	28.7379	22.7548	175.818	103.324	663.554	319.433	263.971
	1.79539	1020.27	981.384	284.296	157.309	646.946	1199.76	331.686	1906.57	298.772	590.93	73.0934	395.482	188.224	192.313	173.987	371.523	375.3	925
	1.86444	454.881	199.853	548.142	521.825	148.637	356.03	893.861	1404.1	999.343	65.9135	25.5173	504.64	221.424	288.89	83.2037	572.579	25.2995	904.235
	1.9335	576.54	521.637	412.217	51.2454	327.382	1176.19	2404.87	613.737	1298.56	766.295	315.355	50.4759	183.272	485.421	165.923	329.603	310.186	436.147
	2.00255	325.838	578.311	265.45	32.5424	184.57	871.98	1088	437.438	1058.23	662.536	1249.9	95.9109	272.949	398.551	192.853	379.885	192.532	644.574
	2.0716	274.544	191.447	90.5627	25.0761	95.0225	1473.56	522.124	283.482	853.958	685.311	513.329	25.4645	200.146	282.738	32.3474	289.803	387.99	586.618
	2.14066	194.995	293.28	709.971	441.052	232.682	104.257	672.441	780.144	1149.52	403.85	905.954	33.7487	233.602	285.374	179.07	119.937	468.832	332.765
	2.20971	332.816	177.965	361.742	885.516	279.577	759.629	351.625	617.004	671.401	1196.62	511.048	37.3645	345.1	317.186	198.445	119.78	647.809	118.176
	2.27876	715.79	723.032	255.727	885.595	238.53	395.748	1108.41	1041.59	471.701	988.668	545.359	37.0349	85.4847	851.057	264.27	340.02	1030.8	73.0735
	2.34782	764.417	584.981	1335.27	149.75	217.556	831.475	1246.82	886.188	1440.67	1145.92	210.333	172.078	81.125	735.043	87.9766	85.0029	426.312	422
	2.41687	138.055	321.995	997.226	32.628	370.411	1243.25	792.605	1809.03	1101.27	834.053	66.2431	32.1161	176.223	385.232	570.005	263.926	785.198	653.176
	2.48592	70.5791	282.687	999.18	415.234	1373.38	1366.51	79.8076	793.629	450.587	682.914	28.5952	526.958	131.396	187.929	434.309	39.8132	346.05	398.5
	2.55498	317.427	1055.01	123.387	1122.28	703.075	1290.9	506.038	1124.54	1596.69	50.2243	66.1915	63.245	214.127	253.626	339.827	331.427	1633.52	155.015
	2.62403	790.46	249.297	368.713	434.186	415.343	482.97	820.895	2831.13	64.7751	365.386	440.421	579.687	130.526	322.855	335.582	170.682	844.225	34.2647
	2.69308	1139.61	695.602	1076.56	47.2661	63.2111	786.807	960.079	2605.51	507.549	1269.95	673.061	245.524	159.258	554.556	253.776	67.9928	489.995	944.074
	2.76214	1184.93	1013.13	2452.87	701.215	24.141	549.619	1209.29	1781.38	239.681	1040.08	677.758	796.753	165.512	246.75	170.86	85.6665	459.819	1300.15
	2.83119	890.987	666.657	1361.45	367.682	140.367	110.218	1009.97	1267.46	447.557	2488.87	1320.1	1810.15	85.0096	79.5113	288.289	125.837	108.359	445.794
	2.90024	1265.5	617.349	427.566	372.679	535.598	415.673	1257.12	1050.98	1375.41	1118.48	457.204	1346.83	524.138	221.424	410	226.714	1173.53	187.735
	2.9693	2128.8	435.26	1095.87	60.2774	899.977	899.886	1447.93	770.598	1408.56	1216.89	583.928	1202.49	409.282	617.957	584.118	187.444	284.745	230.103
	3.03835	1609.5	407.263	582.865	406.888	752.305	1400.53	2315.17	463.356	645.2	1989.29	323.246	1817.1	127.642	324.488	534.169	30.5523	272.196	148.324
	3.1074	1129.37	1584	732.009	259.733	529.842	3280.06	3322.82	1284.18	1302.29	2036.37	464.149	1163.76	145.433	249	97.4273	232.699	912.354	834.603
	3.17646	771.316	1157.26	2090.5	910.271	773.723	2166.43	2734.11	2473.16	1180.09	3409.49	1480.12	823.696	387.662	262.021	302.911	81.2665	964.807	1372.38
	3.24551	751.28	1146.9	1011.57	314.301	598.014	1086.31	2051.64	3042.66	2487	1877.96	882.811	1213.8	553.13	245.963	240.055	121.074	1353.14	1080.37
	3.31456	910.001	994.396	366.256	561.567	275.974	2107.41	3729.1	2460.83	2976.57	1308.21	1294.31	94.2568	158.931	129.696	270.632	183.454	1184.28	957.059
	3.38362	1479.63	1409.74	814.398	1059.44	1185.78	2312.67	2881.12	2389.97	1738.12	1804.64	1272.35	57.6027	484.956	268.753	252.52	55.8631	2347.97	944.471
	3.45267	1679.33	2169.9	1237.65	867.782	856.817	1649.28	1687.38	2183.36	1829.59	2115.29	844.326	679.365	136.816	477.488	492.011	133.811	1765.54	901.971
	3.52172	1813.5	2544.5	1270.25	1906.5	533.75	729.178	1800.84	1915.75	2052	1502.25	967.25	1036.15	162.609	882.124	215.879	25.271	1377.5	914
	3.59078	561.516	1942.13	956.243	910.091	739.742	1601.37	842.571	2795.67	2295.36	1286.67	429.749	169.939	142.382	466.502	381.647	223.438	1746.58	1073
	3.65983	1758.04	2207.21	1575.65	893.542	690.937	366.361	960.586	2834.35	1648.43	815.999	1334	30.0803	254.995	406.91	259.699	410.153	1236.8	900.191
	3.72888	1569.37	1714.02	882.337	1156.81	198.735	982.822	1192.65	2509.57	1396.44	297.897	159.768	49.5662	352.167	672.995	285.386	229.827	1054.18	492.559
	3.79794	1675.04	1100.24	562.483	881.266	756.414	186.351	803.756	543.041	747.567	253.167	687.268	145.44	369.996	621.386	626.685	45.7155	357.196	524.397
	3.86699	3552.28	90.0925	271.005	656.547	1196.34	369.861	441.233	1179.38	113.021	23.395	241.86	623.677	421.851	767.837	691.534	238.862	61.9084	694.029
	3.93604	1256.9	342.73	270.244	795.153	2551.91	33.4851	347.477	387.941	158.562	157.429	314.13	695.341	339.093	352.877	103.219	530.866	401.963	854.559
	4.0051	209.386	825.962	873.341	875.675	1691.56	25.8465	281.361	1251.96	323.785	992.187	113.382	438.788	510.969	829.946	399.134	332.955	164.059	826.618
	4.07415	1270.38	153.947	150.283	1012.21	1935.32	24.1733	671.656	1974.3	1246.05	29.3668	498.354	327.783	805.168	223.738	483.346	378.822	568.517	551.176
	4.1432	857.775	470.001	83.5374	739.819	1411.38	25.7673	638.534	2619.32	615.943	141.561	242.017	371.501	1116.3	485.155	758.426	269.921	74.9332	412.353
	4.21226	409.575	935.436	572.044	679.115	666.789	25.3317	786.576	2642.37	426.973	30.2243	256.392	705.552	971.681	767.729	685.267	148.223	94.3045	144.324
	4.28131	564.13	1154.89	181.689	65.2471	641.55	936.238	353.469	1309.41	936.354	54.5487	405.326	489.467	843.157	673.464	663.362	688.35	350.265	407.029
	4.35036	870.363	595.531	283.136	97.0856	498.003	222.49	352.566	725.882	143.816	27.5891	339.253	33.6561	528.5	866.867	487.482	539.193	580.891	766.441
	4.41942	596.074	932.471	697.689	619.48	236.468	385.629	728.109	518.454	517.553	27.2186	428.181	184.726	410.305	1110.4	793.599	295.901	100.337	583.882
	4.48847	413.268	312.234	580.095	711.346	834.101	23.7574	507.04	299.974	776.859	1374.27	155.764	406.161	419.379	402.958	769.682	746.439	292.04	217.471
	4.55752	460.711	1330.14	589.91	319.439	450.857	33	117.144	1137.55	276.938	453.734	221.647	64.684	826.119	557.504	970.463	991.21	112.173	328.941
	4.62658	208.911	92.0634	383.955	1109.85	849.012	152.688	29.7113	1575.39	64.0159	78.7468	647.65	36.6623	975.466	762.064	1629.81	1035.21	27.7748	340
	4.69563	1084.29	979.152	93.538	710.5	121	787.535	187.146	689.431	33.6667	25.4167	710.333	299.693	878.25	601.249	1422.75	1264.98	520.277	229.5
	4.76468	33.9662	695.995	592.055	303.76	180.663	32.5495	163.27	130.882	353.356	24.5606	145.734	105.894	1170.58	623.059	785.381	1135.31	56.4233	449.132
	4.83374	81.7241	610.047	483.519	1102.23	617.288	39.1733	38.9264	577.428	486.828	96.3181	148.145	26.2072	1118.06	227.312	887.551	946.682	25.5644	256.176
	4.90279	30.5051	1057.62	191.357	525.898	398.99	32.6287	482.656	588.196	587.96	32.8913	92.6672	60.9437	759.372	346.499	1030.25	778.484	675.243	57.0294
	4.97184	42.8358	647.768	272.564	353.018	230.122	89.4753	229.96	724.357	334.716	25.1548	516.972	23.0326	751.82	500.767	885.859	735.407	469.886	29.1176
	5.0409	184.788	1114.99	437.708	150.292	790.507	81.5891	385.014	891.608	152.319	136.119	397.921	76.986	205.706	257.614	1520.68	1016.08	637.918	117
	5.10995	61.874	1111.31	212.073	339.344	832.457	875.708	558.325	741.63	429.843	66.8146	220.636	100.17	155.455	151.189	1788.03	749.25	669.416	189.176
	5.17901	340.962	1695.4	833.603	520.779	575.596	26.3218	355.22	671.647	440.51	56.0597	335.443	55.5277	126.402	62.412	1053.48	313.701	1427.73	131.074
	5.24806	80.9642	413.092	105.454	257.527	36.2321	274.386	35.0085	535.661	26.4885	372.62	512.591	320.801	301.854	170.644	764.978	212.243	389.101	169.059
	5.31711	685.254	486.745	337.205	1595.85	285.722	20.401	194.9	275.052	125.107	457.991	207.275	533.279	85.2104	398.079	539.865	422.905	506.012	316.824
	5.38617	78.3052	508.827	549.134	938.331	214.665	23	29.5511	1089.59	315.185	187.249	133.782	420.75	382.263	297.575	707.581	555.339	58.4035	214.912
	5.45522	207.623	173.028	120.771	265.889	171.197	26.4851	28.5605	757.882	455.071	105.893	35.9149	117.899	348.105	113.875	1003.33	837.588	94.8069	29.1912
	5.52427	30.9134	429.564	72.9683	504.621	672.452	20.6535	286.562	103.446	31.6955	24.2463	109.532	32.8273	231.948	173.303	369.685	48.6156	28.0173	27.7353
	5.59333	27.2163	135.641	285.45	765.425	341.494	130.262	81.4742	1142.47	44.3573	445.526	577.208	280.354	368.766	117.435	471.308	44.9072	134.24	99.7059
	5.66238	105.698	497.594	841.366	618.914	248.443	19.7525	158.345	266.623	31.5104	93.9804	475.582	41.6258	281.473	111.796	396.685	31.8627	90.0173	158.882
	5.73143	37.6754	690.882	578.724	538.622	669.693	26.9604	106.942	87.3824	33.0565	654.206	27.8428	476.361	130.704	89.6747	452.279	459.105	631.418	184.059
	5.80049	185.754	297.982	498.195	66.2863	443.881	499.366	25.9952	437.956	74.1505	344.093	107.218	250.679	216.426	271.871	687.647	188.454	26.4035	133.059
	5.86954	256.018	102.451	52.1513	512.5	371.556	627.257	190.686	200.444	139.833	616.667	352.667	768.882	466.547	59.4762	201.824	640.407	714.871	107.25
	5.93859	297.432	513.047	28.3305	61.511	52.6244	142.149	547.666	203.437	47.0502	376.435	170.964	438.827	698.249	63.4341	357.424	164.011	24.5124	186.559
	6.00765	74.9671	262.39	26.3045	711.835	352.003	118.728	351.062	392.544	224.906	79.5026	70.7301	76.3972	191.068	29.8667	241.969	283.804	305.886	718.588
	6.0767	23.6983	47.9326	316.404	274.489	667.562	250.594	243.434	231.637	72.0842	554.131	25.3864	213.598	76.3806	285.555	278.333	413.879	387.02	947.559
	6.14575	45.9443	336.721	717.98	521.285	224.965	130.119	28.9355	378.34	27.8157	446.095	160.073	118.652	195.362	201.735	314.915	53.4496	28.2203	673.956
	6.21481	917.22	430.404	345.039	203.005	595.711	24.7723	24.861	939.713	472.592	368.056	766.709	98.5247	40.0729	165.826	483.343	199.306	171.478	428.206
	6.28386	22.0727	402.303	544.503	734.445	749.314	26.0891	43.6602	29.152	81.8328	348.727	327.312	22.4649	132.113	105.776	406.457	313.185	1362.73	303.441
	6.35291	51.4008	400.88	543.293	1323.13	176.194	375.109	23.0567	214.302	215.698	202.79	163.006	142.735	128.817	218.87	498.596	463.358	26.0297	299.824
	6.42197	33.322	261.839	158.845	1045.67	266.21	18.0693	28.4503	411.059	47.019	672.324	105.734	182.461	167.737	517.388	440.205	82.9401	593.116	171.235
	6.49102	664.877	512.218	613.806	731.352	146.674	30.9455	24.5446	120.575	472.45	269.536	25.6263	521.061	277.093	208.413	237.009	757.04	534.822	130.088
	6.56007	24.9989	1258.94	626.977	600.863	469.25	74.8614	353.188	229.258	179.874	260.272	32.6171	576.693	441.785	156.357	260.696	232.432	27.7153	77.8529
	6.62913	25.9085	705.108	40.1341	312.503	543.806	25.5446	516.847	29.364	388.365	24.801	438.422	43.2278	176.287	304.465	310.737	345.548	534.317	50.7941
	6.69818	320.019	581.885	413.713	285.405	1005.71	153.104	224.816	90.6209	662.22	37.692	111.949	215.972	131.408	297.953	420.656	368.524	181.012	24.4265
	6.76723	327.666	398.613	34.505	279.49	960.18	281.495	23.8222	125.283	247.296	251.703	24.8927	283.548	48.1592	250.006	610.037	89.1404	528.941	290.941
	6.83629	30.462	536.89	577.4	203.48	196.458	21.6089	429.872	228.544	46.6635	761.199	234.468	97.3673	193.281	317.136	387.579	527.438	25.7451	296.779
	6.90534	30.0571	728.936	367.182	145.975	348.481	28.5792	347.305	435.861	236.491	646.957	771.471	147.274	447.016	419.357	613.441	123.29	256.715	18.0882
	6.97439	24.8477	494.67	321.994	195.15	289.926	30	23.75	458.647	283.969	625.06	29.6811	363.562	86.0859	340.399	432.507	415.711	269.75	31.4559
	7.04345	31.9442	523.826	595.72	418.333	249.25			289.125	22	209.25	28		109.438	46.7543	126.488	60.8775		412
	3b (Bottom): Boxplot of Cdc42-Raichu Mean FRET Index	Substrate Stiffness (kPa)
		4	90
		0.6743	0.6491
		0.661	0.6602
		0.6738	0.7151
		0.6774	0.7027
		0.6989	0.6672
		0.6514	0.6764
		0.7006	0.6331
		0.6395	0.6712
		0.7234	0.6559
		0.7337	0.647
		0.689	0.6394
		0.7167	0.6384
		0.711	0.6481
		0.6988	0.6566
			0.699
			0.7022
			0.6631
			0.673

## Sheet: Figure 3e
Figure 3e		Normalized gray value
ML141 treatment on soft ECM	3e (Top): Line scan of normalized gray of filamin fluorescence intensity, control vs with ML141 treatment for 1hr													3e (Bottom): Boxplots of filamin partitioning quantification, control vs ML141 treatment for 1hr
	Distance_(microns)	Ctrl					ML141_60min						Fraction of filamin localization	Ctrl_P	ML141_P	Ctrl_I	ML141_I
		Cell 1	Cell 2	Cell 3	Cell 4	Cell 5	Cell 1	Cell 2	Cell 3	Cell 4	Cell 5			0.406406	0.516757	0.593594	0.483243
	0	1.034	1.21061	1.08187	2.06507	1	2.13665	2.2572	1.10086	2.63895	2.10068			0.400925	0.450321	0.599075	0.549679
	0.0591886	1.25155	1	1.31045	2.20988	1.05663	2.28465	2.17235	1.38965	3.28149	2.05666			0.48229	0.46233	0.51771	0.53767
	0.118377	1.08055	1.05647	1.29718	2.25429	1.14995	2.31256	2.74817	1.62287	3.28518	2.03888			0.491192	0.450275	0.508808	0.549725
	0.177566	1	1.25453	1.3521	2.64838	1.24127	2.03807	3.17363	1.80681	3.06266	2.21536			0.475269	0.484634	0.524731	0.515366
	0.236755	1.1215	1.07916	1.47719	1.94262	1.37368	1.61736	2.91056	1.91377	3.44508	2.02703			0.475256	0.502506	0.524744	0.497494
	0.295943	1.39416	1.0371	1.57814	2.15197	1.16452	1.54978	3.00935	2.20597	3.33774	2.30358			0.472669	0.510592	0.527331	0.489408
	0.355132	1.41148	1.07693	1.57931	1.73406	1.21021	1.33224	2.52947	2.34691	3.24963	2.49264			0.477222	0.523448	0.522778	0.476552
	0.41432	1.30262	1.3618	1.53235	1.87474	1.30812	1.23006	2.48345	2.17744	2.65134	2.26685			0.475014	0.48893	0.524986	0.51107
	0.473509	1.51139	1.55149	1.54772	1.80694	1.46313	1.18714	2.57745	1.99163	2.58044	2.43743			0.476685	0.56098	0.523315	0.43902
	0.532698	1.34467	1.73307	1.44347	1.45762	1.57943	1	1.9369	1.88474	2.49483	2.44438			0.413483	0.503074	0.586517	0.496926
	0.591886	1.35183	1.89373	1.02196	1.1648	1.43332	1.0222	1.77163	1.76116	2.10661	2.08514			0.387016	0.502467	0.612984	0.497533
	0.651075	1.45383	1.79635	1.13945	1.09367	1.50897	1.11531	1.34996	1.68869	2.07091	2.10836			0.497794	0.523744	0.502206	0.476256
	0.710263	1.12162	2.04693	1.22798	1	1.49412	1.14648	1.38635	1.90546	2.23502	1.71716				0.520147		0.479853
	0.769452	1.07852	2.24445	1.22924	1.22283	1.49846	1.21965	1.32109	1.74324	1.88434	1.67445				0.59114		0.40886
	0.828641	1.40095	1.77205	1.50212	1.56694	1.40732	1.32552	1.3273	1.88372	1.73004	2.16957				0.537495		0.462505
	0.887829	1.47611	2.12644	1.37807	1.95491	1.82069	1.23902	1.20057	1.57194	1.79578	1.66343				0.529245		0.470755
	0.947018	1.33801	2.05482	1.30646	2.09623	1.44718	1.1377	1.55512	1.4862	1.96747	1.66747				0.568057		0.431943
	1.00621	1.20951	2.05712	1.2004	2.37719	1.80301	1.29405	1.59703	1.34396	1.59991	1.68639
	1.0654	1.26393	2.07258	1.21063	2.67577	2.08486	1.52216	1.59001	1.56436	1.78068	1.57867
	1.12458	1.17034	2.09493	1.21607	2.94247	1.80208	1.37772	1.62763	1.26564	1.74688	1.82459
	1.18377	1.18254	2.60121	1.3556	2.25664	1.98321	1.16202	1.5273	1.14418	2.12668	1.87888
	1.24296	1.19885	2.51423	1.27127	2.71244	2.02675	1.12471	1.48281	1.16382	1.81122	2.06643
	1.30215	1.08846	2.58269	1.23018	3.04171	2.6572	1.14417	1.53252	1.15361	2.64411	2.24285
	1.36134	1.20699	2.70436	1.10443	2.77013	2.32698	1.08051	1.6356	1.28546	1.99899	1.70586
	1.42053	1.10568	2.76782	1.08953	2.43916	2.13921	1.09179	1.7321	1.19188	1.80432	1.43832
	1.47972	1.5269	2.87907	1.03336	2.1121	2.10992	1.13896	1.71573	1.23005	1.33165	1.38732
	1.5389	1.5037	2.72347	1	1.87479	2.09983	1.32488	1.84545	1.2787	1.45574	1.27164
	1.59809	1.60529	2.57441	1.10743	1.78135	1.9624	1.34547	1.84244	1.23903	1	1
	1.65728	1.78575	2.28864	1.02151	1.47783	1.95437	1.28979	1.70361	1.28285	1.60228	1.11571
	1.71647	1.64445	2.227	1.15929	2.03295	1.84726	1.366	1.79776	1.46475	1.44714	1.3529
	1.77566	1.49316	2.31018	1.44109	2.19582	1.97124	1.48986	1.8166	1.23736	1.77747	1.2348
	1.83485	1.6057	2.15553	1.20313	1.93786	2.12869	1.41921	1.84864	1.29316	1.84623	1.10216
	1.89404	1.60356	2.3391	1.42943	1.69206	2.13051	1.33114	2.01667	1.73953	2.20588	1.45764
	1.95322	1.57875	2.45415	1.43414	1.77204	1.85091	1.4244	1.78227	1.63803	2.09394	1.68104
	2.01241	1.84061	2.25919	1.5097	2.28511	1.62942	1.32839	1.3269	1.46446	1.86217	1.3673
	2.0716	1.61264	2.46273	1.52493	2.47047	1.87025	1.2637	1.29217	1.47415	1.93461	1.60262
	2.13079	1.43265	2.35121	1.54301	2.00291	1.83499	1.48939	1.32393	1.28708	1.96712	1.72578
	2.18998	1.42867	2.53583	1.81622	2.35252	1.91254	1.57542	1.36548	1.10049	1.8662	1.79841
	2.24917	1.45598	2.40233	1.71026	2.29626	2.3628	1.69198	1.60066	1.26393	1.85675	1.64369
	2.30836	1.33679	2.40903	1.56999	2.28955	2.40868	1.91003	1.8781	1.23307	1.56074	1.34447
	2.36755	1.42208	2.48565	1.60403	1.78592	2.20324	1.70127	1.83776	1.3025	1.25022	1.36658
	2.42673	1.43025	2.43304	1.89721	1.58905	2.2549	1.63108	1.60224	1.36575	1.28138	1.3689
	2.48592	1.44182	2.12341	1.81878	1.68317	2.26216	1.47118	1.66742	1.49219	1.30943	1.27854
	2.54511	1.568	2.22981	1.45298	1.61465	2.20059	1.70913	1.60345	1.27568	1.25373	1.49693
	2.6043	1.58301	2.11238	1.58675	1.78319	1.9534	1.51343	1.378	1.29876	1.72232	1.59517
	2.66349	1.45329	2.03578	1.79523	1.73234	2.06192	1.45036	1.27164	1.25756	1.71981	1.6087
	2.72268	1.66204	2.24329	1.50748	2.14973	1.87476	1.4126	1.17547	1.05485	1.93182	1.73451
	2.78187	1.5632	2.31073	1.66613	1.85165	1.5887	1.21706	1.25234	1	1.64585	1.79751
	2.84105	1.65974	2.4736	1.54131	2.17498	1.9519	1.05592	1.08428	1.16644	1.41239	1.55095
	2.90024	1.52027	2.81319	1.48756	2.14818	1.78843	1.03335	1.20802	1.40235	1.40481	1.55665
	2.95943	1.5795	2.65054	1.50944	2.12378	1.90356	1.21137	1.29027	1.48925	1.18146	1.38481
	3.01862	1.44466	2.52316	1.97159	2.23169	1.86115	1.49746	1.13908	1.47794	1.19973	1.17584
	3.07781	1.48274	2.89159	2.07901	2.29073	2.18184	1.60919	1.29461	1.51186	1.16639	1.09027
	3.137	1.48472	2.70724	1.94069	2.22792	2.04734	1.45915	1.34737	1.33485	1.37689	1.2256
	3.19619	1.41165	3.01405	1.76695	2.41006	1.96795	1.4688	1.47697	1.41198	1.66602	1.27121
	3.25537	1.29199	2.9242	1.8347	2.25765	2.29459	1.39875	2.23583	1.64544	1.75379	1.21733
	3.31456	1.21277	2.80974	1.75706	2.11216	2.35576	2.04776	1.60726	1.8071	1.87278	1.32923
	3.37375	1.26603	2.52963	1.70787	2.23678	2.62943	1.73871	1.76151	1.7646	1.89349	1.39218
	3.43294	1.32781	2.43786	1.77459	2.25156	2.71541	1.68199	1.90161	1.75685	1.99719	1.4612
	3.49213	1.22065	2.5757	1.69688	2.49452	2.46803	1.41311	1.645	1.80585	1.47826	1.60033
	3.55132	1.32466	2.24394	1.6884	2.90189	2.50537	1.26973	1.44586	1.86004	1.02263	1.32859
	3.61051	1.21102	2.15631	2.0804	3.25671	2.82844	1.17818	1	1.82879	1.07364
	3.66969	1.27618	2.20205	1.82736	3.04669	2.84423
	3.72888	1.32111	2.14331	2.0853	3.00865	2.8755
	3.78807	1.37323	2.24698	2.1839	2.78195	2.91366
	3.84726	1.50332	2.45703	2.317	3.15784	2.84613
	3.90645	1.51774	2.82018	2.39515	2.87819	2.91773
	3.96564	1.58243	2.83057	2.52088	2.89273	3.14427
	4.02483	1.56364	2.67608	2.46334	3.35313	2.72583
	4.08402	1.59968	2.62465	2.14014	3.07868	2.30065
	4.1432	1.52309	2.71845	2.07835	2.6726	1.8094
	4.20239	1.54174	2.73782	2.27474	2.49318	1.50091
	4.26158	1.37461	3.19093	2.43796	2.79148	1.51597
	4.32077	1.50331	2.71756	2.71054	2.73817	1.63653
	4.37996	1.52579	2.70201	2.63549	2.6242	1.72797
	4.43915	1.5403	2.93704	2.55106	2.95329	1.30464
	4.49834	1.63924	2.99157	2.69528	2.53662	1.29318
	4.55752	1.52163	3.29061	3.05081	2.07263	1.64802
	4.61671	1.54077	3.12336	3.02513	2.5072	2.05287
	4.6759	1.44821	2.68825	2.74208	2.61185	2.19908
	4.73509	1.47421	2.73535	2.59194	2.37504	2.60474
	4.79428	1.4019	2.8342	2.27423	2.66929	3.06656
	4.85347	1.46272	3.30465	2.40667	2.93366	2.34375
	4.91266	1.31363	3.16047	2.44265	2.6572	2.32718
	4.97184	1.33681	3.10146		2.52056	2.14495
	5.03103	1.51086	3.67733			2.12019

## Sheet: Figure 4f
Figure 4f
Fraction of filamin localization: Filamin fluroescence intensity fraction on stiff ECM for mock (MDCK-WT) vs dominant negative mutants		Co-culture system	Mock (MDCK-WT)
	Fraction	Perinuclear	0.543331	0.531958	0.545435	0.50802	0.508826	0.484097	0.485688	0.498123	0.5151	0.577813	0.526469	0.526985	0.499667	0.512199	0.489351	0.479882	0.513137	0.5038	0.514397	0.51366	0.524896	0.498985	0.496053	0.531252	0.531016	0.488992	0.519646	0.547404	0.532192	0.527703	0.473783	0.516955	0.503913	0.519871	0.571599	0.541769	0.563582	0.566548	0.520813	0.537302	0.513837	0.555422	0.552906	0.517771	0.51037	0.535861	0.553693
		Interfacial	0.456669	0.468042	0.454565	0.49198	0.491174	0.515903	0.514312	0.501877	0.4849	0.422187	0.473531	0.473015	0.500333	0.487801	0.510649	0.520118	0.486863	0.4962	0.485603	0.48634	0.475104	0.501015	0.503947	0.468748	0.468984	0.511008	0.480354	0.452596	0.467808	0.472297	0.526217	0.483045	0.496087	0.480129	0.428401	0.458231	0.436418	0.433452	0.479187	0.462698	0.486163	0.444578	0.447094	0.482229	0.48963	0.464139	0.446307
[truncated: 132 more columns]

## Sheet: Figure 5b
Figure 5b
Extrusion count: HRasV12 colonies extruded from co-cultures of mock (MDCK-WT) or dnFLNA-MDCK		Substrate stiffness (kPa)	1.2																															4
	Extrusion count	MDCK-WT:MDCK-HRasV12	0.4	0.5	0.71	0.5	0.6	0.5	0.5	0.42	1	0.5	0.6	0.8	0.86	0.8	0.83	0.63	0.79	0.78	0.6	0.5	0.43	0.83	0.6	0.5	0.71	0.63	0.5					1	0.5	0.67	0.43	0.67	0.5	0.67	0.44	0.6	0.6	0.38	0.67	0.63	0.75	0.67	0.5
		mApple-dnFLNA-MDCK:MDCK-HRasV12	1	0.92	0.89	0.93	0.79	0.89	0.82	0.75	0.8	0.95	0.75	0.86	0.6	1	1	0.8	0.83	1	1	1	1	0.93	0.91	0.85	0.92	0.91	0.9	0.89	0.9	0.91		1	1	1	0.92	0.91	0.64	0.92	0.85	0.85	0.79	0.57	0.8	0.67	0.72	0.69	0.33
[truncated: 173 more columns]

## Sheet: Figure 5c
Figure 5c
Extrusion count: HRasV12 colonies extruded from co-cultures of mock (MDCK-WT) or MDCK-dnFAM101B		Substrate stiffness (kPa)	1.2																														4
	Extrusion count	MDCK-WT:MDCK-HRasV12	0.4	0.5	0.71	0.5	0.6	0.5	0.5	0.42	1	0.5	0.6	0.8	0.86	0.8	0.83	0.63	0.79	0.78	0.6	0.5	0.43	0.83	0.6	0.5	0.71	0.63	0.5				1	0.5	0.67	0.43	0.67	0.5	0.67	0.44	0.6	0.6	0.38	0.67	0.63	0.75	0.67	0.5	0.6
		MDCK-mApple-dnFAM101B:MDCK-HRasV12	0.9	0.9	0.8	0.75	1	0.73	0.75	0.8	1	0.6	0.88	1	0.77	0.82	1	1	0.89	0.86	0.36	0.64	0.85	0.77	1	0.75	0.92	0.86	1	0.67	0.75		0.85	0.93	0.81	0.58	0.71	0.83	0.75	0.92	0.8	0.86	0.8	0.73	0.89	0.6	0.69	0.43	0.86
[truncated: 133 more columns]

## Sheet: Figure 5d
Figure 5c
Extrusion count: HRasV12 colonies extruded from co-cultures of mock (MDCK-WT) or dnNesprin1-MDCK		Substrate stiffness (kPa)	1.2																												4
	Extrusion count	MDCK-WT:MDCK-HRasV12	0.4	0.5	0.71	0.5	0.6	0.5	0.5	0.42	1	0.5	0.6	0.8	0.86	0.8	0.83	0.63	0.79	0.78	0.6	0.5	0.43	0.83	0.6	0.5	0.71	0.63	0.5		1	0.5	0.67	0.43	0.67	0.5	0.67	0.44	0.6	0.6	0.38	0.67	0.63	0.75	0.67	0.5	0.6	0.67	0.75
		MDCK-mApple-dnNesprin1:MDCK-HRasV12	0.89	0.84	0.79	1	0.83	0.68	0.92	0.83	0.97	0.8	0.77	0.55	0.73	0.77	0.85	1	0.74	0.81	0.88	0.75	0.8	0.86	0.81	0.7					0.71	0.83	0.61	0.78	0.89	0.5	0.58	0.92	0.73	0.56	0.89	0.78	0.88	0.91	0.84	0.77	0.75	0.84	0.68
[truncated: 144 more columns]

[truncated: 12 more sheets: Figure 5e, Supplementary Figure 1c, Supplementary Figure 1d, Supplementary Figure 1e, Supplementary Figure 1g, Supplementary Figure 3c, Supplementary Figure 3d, Supplementary Figure 4f, Supplementary Figure 5j, Supplementary Figure 5k, Supplementary Figure 5l, Supplementary Figure 5m]
